# Supplementary material for: A comprehensive temporal patterning gene network in Drosophila medulla neuroblasts revealed by single-cell RNA sequencing
Source: Nat Commun. 2022 Mar 10;13:1247. doi: 10.1038/s41467-022-28915-3 (PMC8913700; doi:10.1038/s41467-022-28915-3)
Supplement: Supplementary file 6 — Supplementary Table 4 [file 41467_2022_28915_MOESM6_ESM.xlsx]

## Sheet: Sheet1
REAGENT or RESOURCE	SOURCE	IDENTIFIER	CLONE #	LOT #	DILUTION
Antibodies
Rabbit anti SoxN	Steven Russell (Ferrero, Fischer and Russell, 2014)	N/A	N/A	N/A	1:100
Rabbit anti-Hth	Richard Mann	N/A	N/A	N/A	1:500
Guinea-pig anti-Run	Claude Desplan	N/A	N/A	N/A	1:500
Rabbit anti-Bsh	Claude Desplan	N/A	N/A	N/A	1:500
Rabbit anti-Slp1	Claude Desplan	N/A	N/A	N/A	1:500
Guinea-pig anti-Slp2	Claude Desplan	N/A	N/A	N/A	1:500
Rabbit anti-D	Claude Desplan	N/A	N/A	N/A	1:500
Guinea-pig anti-Tll	Claude Desplan	N/A	N/A	N/A	1:500
Rabbit anti-Sox102F	Claude Desplan	N/A	N/A	N/A	1:500
Rabbit anti-D	John R. Nambu (Ma et al., 1998)	N/A	N/A	N/A	1:1000
Rat anti-Dfr	Makoto Sato (Hasegawa et al., 2011)	N/A	N/A	N/A	1:200
Guinea-pig anti-Kn	Adrian Moore (Jinushi-Nakao et al., 2007)	N/A	N/A	N/A	1:500
Guinea-pig anti-Dpn	Chris Doe	N/A	N/A	N/A	1:500
Rabbit anti-Opa	J. Peter Gergen (Koromila et al., 2020)	N/A	N/A	N/A	1:100
Rat anti-BarH1	Tiffany Cook (Charlton-Perkins et al., 2011)	N/A	N/A	N/A	1:200
sheep anti-GFP	AbD Serotec	4745-1051	N/A	1113	1:500
Chick anti-beta Galactosidase	Abcam	ab9361	N/A	GR3360178-4	1:1000
Rat anti-Histone H3 (phospho S28) antibody	Abcam	ab10543	HTA28	GR3208319-3	1:500
rabbit anti-RFP	Abcam	ab62341	N/A	GR257333-1	1:1000
Mouse anti V5-Tag:DyLight®550	Bio-Rad	MCA1360D550GA	SV5-Pk1	1607	1:200
Rat anti-Deadpan	Abcam	ab195173	11D1BC7	GR3352273-7	1:200
mouse anti-eyeless	DSHB	anti-eyeless	N/A	2016-12-08	1:10
mouse anti-Pros	DSHB	MR1A	MR1A	2014-07-03	1:10
mouse anti-Repo	DSHB	8D12 anti-Repo	8D12	2014-12-04	1:50
mouse anti Cut	DSHB	2B10	2B10	2018-10-18	1:10
mouse anti-Dac	DSHB	mAbdac2-3	mAbdac2-3	2014-08-28	1:20
mouse anti-Dap	DSHB	NP1	NP1	2015-09-17	1:5
mouse anti-Lola-F (Lola zf5)	DSHB	7F1-1D5	7F1-1D5	2016-11-17	1:20
Cy5 AffiniPure Donkey Anti-RatIgG	Jackson ImmunoResearch Laboratories Inc.	712-175-153	N/A	115494	1:500
Cy3 AffiniPure Donkey Anti-RatIgG	Jackson ImmunoResearch Laboratories Inc.	712-165-153	N/A	120429	1:500
Cy3 AffiniPure Donkey Anti-Guinea Pig IgG	Jackson ImmunoResearch Laboratories Inc.	706-165-148	N/A	117878	1:500
Alexa Fluor® 647 AffiniPureDonkey Anti-Guinea Pig	Jackson ImmunoResearch Laboratories Inc.	706-605-148	N/A	117997	1:500
Alexa Fluor® 488 AffiniPureDonkey Anti-Guinea Pig IgG	Jackson ImmunoResearch Laboratories Inc.	706-545-148	N/A	118980	1:500
Alexa Fluor® 647 AffiniPureDonkey Anti-Goat IgG	Jackson ImmunoResearch Laboratories Inc.	705-605-147	N/A	116978	1:500
DyLight 405 AffiniPure DonkeyAnti-Mouse IgG	Jackson ImmunoResearch Laboratories Inc.	715-475-151	N/A	118326	1:100
Alexa Fluor® 647 AffiniPureDonkey Anti-Rabbit IgG	Jackson ImmunoResearch Laboratories Inc.	711-605-152	N/A	118217	1:500
Cy5 AffiniPure Donkey Anti-Mouse IgG	Jackson ImmunoResearch Laboratories Inc.	715-175-151	N/A	118562	1:500
Alexa Fluor® 647 AffiniPureDonkey Anti-Chicken IgY (IgG)	Jackson ImmunoResearch Laboratories Inc.	703-605-155	N/A	114163	1:500
Alexa Fluor® 488 AffiniPureDonkey Anti-Mouse IgG	Jackson ImmunoResearch Laboratories Inc.	715-545-151	N/A	119921	1:500
Alexa Fluor® 488 AffiniPureDonkey Anti-Sheep	Jackson ImmunoResearch Laboratories Inc.	713-545-147	N/A	116551	1:500
DyLight 405 AffiniPure DonkeyAnti-Rat IgG	Jackson ImmunoResearch Laboratories Inc.	712-475-153	N/A	117198	1:100
DyLight 405 AffiniPure DonkeyAnti-Rabbit IgG	Jackson ImmunoResearch Laboratories Inc.	711-475-152	N/A	118096	1:100
Donkey anti-Rabbit IgG, Alexa Fluor Â® 555 conjugate	Life Technologies	A-31572	N/A	2286312	1:500
Phalloidin-iFluor 405 Reagent	Abcam	ab176752	N/A	GR3359754-5	1:800
Chemicals, Peptides, and Recombinant Proteins
Schneider's Insect Medium	MilliporeSigma	S0146-500ML
Penicillin-Streptomycin Solution	MilliporeSigma	P4458-100ML
Fetal Bovine Serum, Heat Inactivated	MilliporeSigma	F4135-100ML
Insulin Solution	MilliporeSigma	I0516-5ML
TrypLE™ Select Enzyme (10X)	ThermoFisher	A1217701
Collagenase Crude Type IA	MilliporeSigma	C2674-100MG
Papain Lyophilized	MilliporeSigma	P4762-25MG
Dulbecco's Phosphate Buffered Saline (DPBS)	MilliporeSigma	D8537-500ML
Bovine Serum Albumin (BSA)	MilliporeSigma	A7030-10G
Critical Commercial Assays
Chromium™ Single Cell 3' GEM, Library & Gel Bead Kit v3, 16 rxns	10x Genomics	1000075
Chromium™ Chip B Single Cell Kit, 48 rxns	10x Genomics	1000073
Chromium™ i7 Multiplex Kit, 96 rxns	10x Genomics	120262
Drosophila strains
SoxNGal4(GMR41H10Gal4)	(Pfeiffer et al., 2008)	N/A
UAS-RedStinger	BDSC	Cat# 8547
E(spl)mγGFP	(Almeida and Bray, 2005)	N/A
E(spl)mγGFP ; SoxNGal4 UAS-RedStinger /TM6B	This study	N/A
SoxNNC14/CyO	BDSC	Cat# 9938
y,w, hsFLP, UASCD8GFP; FRT40A tubGal80; tubGal4/TM6B	(Lee and Luo, 2001)	N/A
UAS-eyRNAi	BDSC	Cat# 32486
ayGal4: (yw hsFLP; act>y+>Gal4 UAS-GFP / CyO)	(Ito et al., 1997)	N/A
Dmrt99B::GFP	BDSC	Cat# 81280
UAS-dmrt99BRNAi	BDSC	Cat# 31982
FRT82B opa7	(Lee, Stultz and Hursh, 2007)	N/A
y,w,hsFLP,UASCD8GFP; ; tubGal4, FRT82B tubGal80 /TM6B	(Lee and Luo, 2001)	N/A
FRT82B hthP2 /TM6B	Richard Mann	N/A
UAS-opaRNAi	VDRC	Cat# 101531
UAS-Dcr2;Dpn-LacZ/CyO; VsxGal4/TM6B	(Erclik et al., 2017)	N/A
FRT40A slpS37A /SM6-TM6B	(Sato and Tomlinson, 2007)	N/A
yw hs FLP; act>y+>Gal4 UAS GFP / CyO; UASDCR2/TM6B	This work	N/A
Erm::V5	(Rives- Quinto et al., 2020)	N/A
FRT40A erm1/CyO,GFP	(Weng, Golden and Lee, 2010)	N/A
UAS-ermRNAi	BDSC	Cat# 50661
yw, hs-Flp1.22 ;; FRT80B, eyBAC, Ubi-GFP/TM6B,Tb; eyJ5.71	(Li et al., 2013)	N/A
hs-Flp1.22;; FRT80B; eyJ5.71/ In(4)ciD	(Li et al., 2013)	N/A
aprK568-lacZ	(Cohen et al., 1992)	N/A
UAS-scroRNAi	BDSC	Cat# 29387
UAS-scroRNAi	BDSC	Cat# 33890
B-H2::GFP	BDSC	Cat# 67734
UAS-BarH1RNAi	VDRC	Cat# 104681
UAS-BarH2RNAi	VDRC	Cat# 11570
UAS-DRNAi	VDRC	Cat# 107194
Gcm::GFP	BDSC	Cat# 38647
gcm-LacZ (P{PZ}gcmrA87/CyO)	BDSC	Cat# 5445
Gcm2::GFP	BDSC	Cat# 38646
UAS-tll-miRNA	(Lin, Huang and Lee, 2009)	N/A
Df(2L)200 FRT40A / Gla, Bc (deletes gcm and gcm2)	(Chotard, Leung and Salecker, 2005)	N/A
UAS-gcmRNAiGD	VDRC	Cat# 110539
UAS-gcmRNAiKK	VDRC	Cat# 2961
lola-T::GFP [flybase: (lola.GR -GFP.FLAG)]	BDSC	Cat# 38661
lola-K::GFP [flybase: (lola.I-GFP.FLAG)]	BDSC	Cat# 38662
UASDCR2; optixGal4/CyO	(Erclik et al., 2017)	N/A
UAS-lolaRNAi-TRiP.JF02254	BDSC	Cat# 26714
UAS-lolaRNAi-TRiP.GLV21086	BDSC	Cat# 35721
UAS-lolaRNAiKK	VDRC	Cat# 101925
Nerfin-1::GFP	BDSC	Cat#: 67385
UAS-nerfin-1RNAi	VDRC	Cat# 101631
UAS-oazRNAiGD	VDRC	Cat# 39214
tap::GFP	BDSC	Cat#: 68188
P{PZ}Oaz[03563]	BDSC	Cat#: 11338
Scrt::GFP	VDRC	Cat#: 318073
UAS-oazRNAiKK	VDRC	Cat# 107061
UAS-hbnRNAi	VDRC	Cat# 103979
UAS-sbaRNAi	VDRC	Cat# 101314
UAS-scrtRNAi	VDRC	Cat# 105201
UAS-Scro-3xHA	FlyORF	Cat# F000666
UAS-Gcm	BDSC	Cat# 5446
Software and Algorithms
R (version 4.0.3)	(R Core Team (2020), 2020)	N/A
Seurat (version 3.2.3)	(Butler et al., 2018)	N/A
Monocle3 (version 0.2.3.0)	(Trapnell et al., 2014; Qiu et al., 2017; Cao et al., 2019)	N/A
David 6.8	https://david.ncifcrf.gov/summary.jsp	N/A
Cell Ranger (version3.0.1, and 3.1.0)	10xGenomics	N/A
Customized codes for our scRNA-seq analysis	This study	10.5281/zenodo.5813627
Adobe Photoshop CC 2017	Adobe	N/A
Adobe Illustrator CC 2017	Adobe	N/A
