# Supplementary material for: A comprehensive temporal patterning gene network in Drosophila medulla neuroblasts revealed by single-cell RNA sequencing
Source: Nat Commun. 2022 Mar 10;13:1247. doi: 10.1038/s41467-022-28915-3 (PMC8913700; doi:10.1038/s41467-022-28915-3)
Supplement: Supplementary file 7 — Supplementary Table 5 [file 41467_2022_28915_MOESM7_ESM.xlsx]

## Sheet: Sheet1
REAGENT or RESOURCE	SOURCE	IDENTIFIER	TEMPORAL PATTERN?
Antibodies
Rabbit anti SoxN	(Ferrero, Fischer and Russell, 2014)	N/A	Yes
Rabbit anti-Opa	(Koromila et al., 2020)	N/A	Yes
Rat anti-BarH1	(Charlton-Perkins et al., 2011)	N/A	Yes
mouse anti-Dap	DSHB	NP1	Yes
mouse anti-Lola -F	DSHB	7F1-1D5	No, expressed in all NBs.
mouse anti Cut	DSHB	2B10	No expression in NBs
mouse anti Broad-core	DSHB	25E9.D7	No, expressed in all NBs.
rabbit anti-Zfh1	Ruth Lehmann	N/A	No clear expression in NBs
mouse anti Aop	DSHB	anti-Yan 8B12H9	No expression in NBs
Reporter lines
Dmrt99B::GFP	BDSC	Cat# 81280	Yes
Erm::V5	(Rives- Quinto et al., 2020)	N/A	Yes
B-H2::GFP	BDSC	Cat# 67734	Yes
Gcm::GFP	BDSC	Cat# 38647	Yes
gcm-LacZ (P{PZ}gcmrA87/CyO)	BDSC	Cat# 5445	Yes
Gcm2::GFP	BDSC	Cat# 38646	Not expressed in NBs
lola-T::GFP [flybase: (lola.GR -GFP.FLAG)]	BDSC	Cat# 38661	No, expressed in all NBs.
lola-K::GFP [flybase: (lola.I-GFP.FLAG)]	BDSC	Cat# 38662	No, expressed in all NBs.
Nerfin-1::GFP	BDSC	Cat#: 67385	Yes
tap::GFP	BDSC	Cat#: 68188	No expression in NBs
P{PZ}Oaz[03563]	BDSC	Cat#: 11338	Yes, high to low gradient in NBs.
Scrt::GFP	VDRC	Cat#: 318073	No clear expression in NBs
