# Supplementary material for: A comprehensive temporal patterning gene network in Drosophila medulla neuroblasts revealed by single-cell RNA sequencing
Source: Nat Commun. 2022 Mar 10;13:1247. doi: 10.1038/s41467-022-28915-3 (PMC8913700; doi:10.1038/s41467-022-28915-3)
Supplement: Supplementary file 9 — Source Data [file 41467_2022_28915_MOESM9_ESM.xlsx]

## Sheet: Sheet1
ctrl	# of mng		nerfin-1RNAi	# of mng
1	78		1	15
2	84		2	5
3	87		3	4
4	83		4	9				T.TEST
5	80		5	7				3.49079e-09	significant
Avg	82.4		Avg	8
std	3.50714		std	4.3589
